# Supplementary material for: Longitudinal D-Dimer Trajectories and the Risk of Mortality in Abdominal Trauma Patients: A Group-Based Trajectory Modeling Analysis
Source: J Clin Med. 2023 Jan 30;12(3):1091. doi: 10.3390/jcm12031091 (PMC9917395; doi:10.3390/jcm12031091)
Supplement: Supplementary file 1 [file jcm-12-01091-s001.zip]

Archive with 1 entries (1 files):
- jcm-2041961-supplementary.pdf
